# Supplementary material for: A new genus and a new species of microcotylids (Polyopisthocotyla, Platyhelminthes), gill parasite of the pink dentex Dentex gibbosus (Teleostei, Sparidae) off Tunisia and notes on Polyopisthocotyla and Monopisthocotyla from Dentex spp
Source: Int J Parasitol Parasites Wildl. 2024 Nov 10;25:101016. doi: 10.1016/j.ijppaw.2024.101016 (PMC11638644; doi:10.1016/j.ijppaw.2024.101016)
Supplement: Multimedia component 1 [file mmc1.xlsx]

## Sheet: Sheet1
		1	2	3	4	5	6	7	8	9	10	11	12	13	14	15	16	17	18	19	20	21	22
		OL679693 Choricotyle chrysophryi	MH700262 Intracotyle sp.	MH700264 Paracaesicola nanshaensis	MH700258 Polylabroides sp.	MH700591 Polylabris cf. mamaevi	MH700257 Polylabris sp.	GU289509 Polylabris sillaginae	GU263831 Kahawaia truttae	MT645076 Pauciconfibuloides amazonica	MT645075 Pauciconfibuloides amazonica	OL679671 Atrispinum acarne	OL679675 Sparicotyle chrysophryii	Z83002.1 Bivagina pagrosomi	JN602095 Omanicotyle heterospina	PQ328200 Ktarius patrickbrueli n. gen. n. sp.	GU263830 Microcotyle arripis	MN814848 Microcotyle erythrini	AF382051 Microcotyle sebastis	MN814850 Microcotyle isyebi	AF382050 Cynoscionicola branquialis	MH700263 Diplostamenides sp.	FJ432589 Diplostamenides sciaenae
1	OL679693.1 Choricotyle chrysophryi
2	MH700262 Intracotyle sp. Metamicrocotylinae	0.738462
3	MH700264 Paracaesicola nanshaensis Microcotylinae	0.74173	0.15756
4	MH700258 Polylabroides sp. Prostatomicrocotylinae	0.734355	0.136306	0.157828
5	MH700591 Polylabris cf. mamaevi Prostatomicrocotylinae	0.738186	0.146497	0.155303	0.0467172
6	MH700257 Polylabris sp. Prostatomicrocotylinae	0.738186	0.146497	0.155303	0.0467172	0
7	GU289509 Polylabris sillaginae Prostatomicrocotylinae	0.738186	0.152866	0.165404	0.0517677	0.0315657	0.0315657
8	GU263831 Kahawaia truttae Microcotylinae	0.735632	0.128662	0.130051	0.130051	0.138889	0.138889	0.137626
9	MT645076 Pauciconfibuloides amazonica Prostatomicrocotylinae	0.743622	0.129936	0.135101	0.112374	0.125	0.125	0.132576	0.111111
10	MT645075 Pauciconfibuloides amazonica Prostatomicrocotylinae	0.743622	0.128662	0.133838	0.111111	0.123737	0.123737	0.131313	0.109848	0.00126103
11	OL679671 Atrispinum acarne Atriasterinae	0.738186	0.122293	0.122475	0.106061	0.111111	0.111111	0.116162	0.0896465	0.0921717	0.0909091
12	OL679675 Sparicotyle chrysophryii Atriasterinae	0.739464	0.127389	0.126263	0.111111	0.121212	0.121212	0.125	0.0959596	0.0959596	0.094697	0.0454545
13	Z83002 Bivagina pagrosomi Microcotylinae	0.748082	0.124841	0.142857	0.126422	0.136536	0.136536	0.142857	0.109987	0.117573	0.116308	0.0872314	0.091024
14	JN602095 Omanicotyle heterospina Microcotylinae	0.746479	0.126437	0.134177	0.11519	0.127848	0.127848	0.132911	0.106329	0.113924	0.112658	0.0822785	0.0797468	0.0494297
15	PQ328200 Ktarius patrickbrueli n. gen. n. sp.	0.734694	0.123567	0.1378	0.11378	0.127686	0.127686	0.130215	0.0986094	0.106195	0.10493	0.0695322	0.0695322	0.0759494	0.0671736
16	GU263830 Microcotyle arripis Microcotylinae	0.738402	0.128535	0.13758	0.113376	0.126115	0.126115	0.129936	0.0980892	0.110828	0.109554	0.0713376	0.0713376	0.059949	0.054917	0.059949
17	MN814848 Microcotyle erythrini Microcotylinae	0.740979	0.125964	0.135032	0.109554	0.122293	0.122293	0.127389	0.0942675	0.10828	0.107006	0.0687898	0.0687898	0.057398	0.0523627	0.0561224	0.0089172
18	AF382051 Microcotyle sebastis Microcotylinae	0.740979	0.125964	0.132484	0.107006	0.119745	0.119745	0.124841	0.0917197	0.105732	0.104459	0.066242	0.066242	0.0548469	0.0498084	0.0535714	0.00636943	0.00254777
19	MN814850 Microcotyle isyebi Microcotylinae	0.740979	0.124679	0.133758	0.10828	0.121019	0.121019	0.126115	0.0929936	0.107006	0.105732	0.0675159	0.0675159	0.0561224	0.0510856	0.0548469	0.00764331	0.00127389	0.00127389
20	AF382050 Cynoscionicola branquialis Anchoromicrocotylinae	0.738186	0.143583	0.122475	0.127848	0.127848	0.127848	0.129114	0.126582	0.120253	0.118987	0.078481	0.101266	0.117871	0.111675	0.114068	0.114943	0.112388	0.109834	0.111111
21	MH700263 Diplostamenides sp. Micocotylinae	0.735969	0.125794	0.119798	0.135443	0.134177	0.134177	0.140506	0.117722	0.120253	0.118987	0.101266	0.113924	0.125475	0.126904	0.125475	0.121328	0.118774	0.11622	0.117497	0.0618687
22	FJ432589 Diplostamenides sciaenae Microcotylinae	0.734694	0.130877	0.118537	0.134177	0.136709	0.136709	0.141772	0.122785	0.121519	0.120253	0.102532	0.11519	0.124208	0.124365	0.12294	0.121328	0.118774	0.11622	0.117497	0.0681818	0.0113493
