# Supplementary material for: A new genus and a new species of microcotylids (Polyopisthocotyla, Platyhelminthes), gill parasite of the pink dentex Dentex gibbosus (Teleostei, Sparidae) off Tunisia and notes on Polyopisthocotyla and Monopisthocotyla from Dentex spp
Source: Int J Parasitol Parasites Wildl. 2024 Nov 10;25:101016. doi: 10.1016/j.ijppaw.2024.101016 (PMC11638644; doi:10.1016/j.ijppaw.2024.101016)
Supplement: Multimedia component 2 [file mmc2.xlsx]

## Sheet: Sheet1
		1	2	3	4	5	6	7	8	9	10	11	12	13	14	15	16	17	18	19	20	21	22	23	24	25	26	27	28	29	30	31	32
		LC472528 M. caudata ex Sebastes inermis species complex	LC472529 M. caudata ex Sebastes inermis species complex	LC472526 M. kasago ex Sebastiscus marmoratus	LC472525 M. kasago ex Sebastiscus marmoratus	DQ412044 M. sebastis ex Sebastes schlegelii	LC753264 M. pacinkar ex Sebastes taczanowskii	LC753265 M. pacinkar ex Sebastes taczanowskii	OQ243289 M. algeriensis ex Scorpaena scrofa	OQ243288 M. algeriensis ex Scorpaena scrofa	OQ243287 M. merche ex Helicolenus dactylopterus	OQ243286 M. merche ex Helicolenus dactylopterus	MK275653 M. visa ex Pagrus caeruleostictus	MK275652 M. visa ex Pagrus caeruleostictus	MN816019 M. isyebi ex Boops boops	MN816018 M. isyebi ex Boops boops	OR570613 M. justinei ex Apogon imberbis	MN816011 M. whittingtoni ex Dentex dentex	MN816010 M. whittingtoni ex Dentex dentex	AY009159 M. erythrinii ex Pagellus erythrinus	MN816012 M. erythrini ex Pagellus erythrinus	OL675211 M. erythrini ex Pagrus pagrus	MN816014 M. erythrini ex Pagrus pagrus	PQ319851 K. patrickbrueli n. gen. n. sp. ex Dentex gibbosus	PQ319853 Ktarius patrickbrueli n. gen. n. sp. ex Dentex gibbosus	PQ319853 Ktarius patrickbrueli n. gen. n. sp. ex Dentex gibbosus	MW484929 P. draconis ex Trachinus draco	MW484928 P. draconis ex Trachinus draco	MW484935 P. trachini ex Trachinus radiatus	MW484932 P. trachini ex Trachinus radiatus	MW484930 P. trachini ex Trachinus radiatus	MT666075 Pseudaxine trachuri	MN192391 Allogastrocotyle bivaginalis
1	LC472528 Microcotyle caudata ex Sebastes inermis species complex
2	LC472529 Microcotyle caudata ex Sebastes inermis species complex	0.026616
3	LC472526 Microcotyle kasago ex Sebastiscus marmoratus	0.0722433	0.0912548
4	LC472525 Microcotyle kasago ex Sebastiscus marmoratus	0.0722433	0.0912548	0
5	DQ412044 Microcotyle sebastis ex Sebastes schlegelii	0.0988593	0.102662	0.0760456	0.0760456
6	LC753264 Microcotyle pacinkar ex Sebastes taczanowskii	0.095057	0.102662	0.0760456	0.0760456	0.0532319
7	LC753265 Microcotyle pacinkar ex Sebastes taczanowskii	0.095057	0.102662	0.0760456	0.0760456	0.0418251	0.0114068
8	OQ243289 Microcotyle algeriensis ex Scorpaena scrofa Spain	0.125475	0.129278	0.13308	0.13308	0.125475	0.125475	0.121673
9	OQ243288 Microcotyle algeriensis ex Scorpaena scrofa Spain	0.125475	0.129278	0.129278	0.129278	0.125475	0.125475	0.121673	0.00380228
10	OQ243287 Microcotyle merche ex Helicolenus dactylopterus Spain	0.140684	0.144487	0.129278	0.129278	0.121673	0.13308	0.129278	0.026616	0.0228137
11	OQ243286 Microcotyle merche ex Helicolenus dactylopterus Spain	0.140684	0.144487	0.129278	0.129278	0.121673	0.13308	0.129278	0.026616	0.0228137	0
12	MK275653 Microcotyle visa ex Pagrus caeruleostictus Algeria	0.0912548	0.110266	0.102662	0.102662	0.0988593	0.095057	0.0912548	0.102662	0.102662	0.114068	0.114068
13	MK275652 Microcotyle visa ex Pagrus caeruleostictus Algeria	0.106464	0.125475	0.121673	0.121673	0.117871	0.106464	0.102662	0.114068	0.114068	0.129278	0.129278	0.0190114
14	MN816019 Microcotyle isyebi ex Boops boops Spain	0.110266	0.121673	0.0988593	0.0988593	0.0912548	0.095057	0.0912548	0.114068	0.114068	0.117871	0.117871	0.0722433	0.0912548
15	MN816018 Microcotyle isyebi ex Boops boops Algeria	0.110266	0.121673	0.0988593	0.0988593	0.0912548	0.095057	0.0912548	0.114068	0.114068	0.117871	0.117871	0.0722433	0.0912548	0.00380228
16	OR570613 Microcotyle justinei ex Apogon imberbis	0.106464	0.121673	0.125475	0.125475	0.102662	0.106464	0.106464	0.13308	0.13308	0.148289	0.148289	0.0912548	0.110266	0.095057	0.0912548
17	MN816011 Microcotyle whittingtoni ex Dentex dentex Spain	0.144487	0.155894	0.159696	0.159696	0.152091	0.148289	0.152091	0.163498	0.159696	0.152091	0.152091	0.121673	0.129278	0.144487	0.144487	0.152091
18	MN816010 Microcotyle whittingtoni ex Dentex dentex Spain	0.148289	0.159696	0.163498	0.163498	0.155894	0.144487	0.148289	0.1673	0.163498	0.155894	0.155894	0.125475	0.13308	0.148289	0.148289	0.159696	0.0152091
19	AY009159 Microcotyle erythrinii ex Pagellus_erythrinus France	0.178707	0.193916	0.163498	0.163498	0.171103	0.152091	0.163498	0.18251	0.178707	0.171103	0.171103	0.140684	0.152091	0.140684	0.140684	0.140684	0.13308	0.125475
20	MN816012 Microcotyle erythrini ex Pagellus erythrinus Spain	0.1673	0.18251	0.152091	0.152091	0.152091	0.13308	0.144487	0.186312	0.18251	0.174905	0.174905	0.136882	0.148289	0.136882	0.136882	0.125475	0.117871	0.114068	0.0190114
21	OL675211 Microcotyle erythrini ex Pagrus pagrus Algeria	0.171103	0.186312	0.155894	0.155894	0.152091	0.140684	0.152091	0.186312	0.18251	0.174905	0.174905	0.136882	0.148289	0.144487	0.144487	0.129278	0.121673	0.117871	0.0190114	0.00760456
22	MN816014 Microcotyle erythrini ex Pagrus pagrus Spain	0.163498	0.178707	0.148289	0.148289	0.148289	0.136882	0.148289	0.174905	0.171103	0.163498	0.163498	0.125475	0.136882	0.13308	0.13308	0.117871	0.110266	0.114068	0.0228137	0.0114068	0.0114068
23	PQ319851 Ktarius patrickbrueli n. gen. n. sp. ex Dentex gibbosus	0.254753	0.269962	0.243346	0.243346	0.231939	0.228137	0.231939	0.21673	0.212928	0.197719	0.197719	0.231939	0.243346	0.243346	0.243346	0.212928	0.21673	0.205323	0.224335	0.212928	0.21673	0.21673
24	PQ319853 Ktarius patrickbrueli n. gen. n. sp. ex Dentex gibbosus	0.254753	0.269962	0.243346	0.243346	0.231939	0.228137	0.231939	0.21673	0.212928	0.197719	0.197719	0.231939	0.243346	0.243346	0.243346	0.212928	0.21673	0.205323	0.224335	0.212928	0.21673	0.21673	0
25	PQ319853 Ktarius patrickbrueli n. gen. n. sp. ex Dentex gibbosus	0.254753	0.269962	0.243346	0.243346	0.231939	0.228137	0.231939	0.21673	0.212928	0.197719	0.197719	0.231939	0.243346	0.243346	0.243346	0.212928	0.21673	0.205323	0.224335	0.212928	0.21673	0.21673	0	0
26	MW484929 Pauciconfibula draconis ex Trachinus draco Algeria	0.239544	0.247148	0.239544	0.239544	0.224335	0.235741	0.239544	0.239544	0.235741	0.224335	0.224335	0.235741	0.247148	0.228137	0.231939	0.247148	0.231939	0.224335	0.228137	0.212928	0.212928	0.224335	0.212928	0.212928	0.212928
27	MW484928 Pauciconfibula draconis ex Trachinus draco Algeria	0.239544	0.247148	0.239544	0.239544	0.224335	0.235741	0.239544	0.239544	0.235741	0.224335	0.224335	0.235741	0.247148	0.228137	0.231939	0.247148	0.231939	0.224335	0.228137	0.212928	0.212928	0.224335	0.212928	0.212928	0.212928	0
28	MW484935 Pauciconfibula trachini ex Trachinus radiatus Italy	0.220532	0.239544	0.205323	0.205323	0.21673	0.224335	0.235741	0.243346	0.239544	0.228137	0.228137	0.243346	0.258555	0.231939	0.235741	0.250951	0.231939	0.224335	0.21673	0.209125	0.209125	0.220532	0.190114	0.190114	0.190114	0.0912548	0.0912548
29	MW484932 Pauciconfibula trachini ex Trachinus radiatus Tunisia	0.224335	0.243346	0.220532	0.220532	0.220532	0.228137	0.239544	0.239544	0.239544	0.228137	0.228137	0.250951	0.26616	0.239544	0.243346	0.250951	0.239544	0.231939	0.220532	0.212928	0.212928	0.224335	0.193916	0.193916	0.193916	0.0874525	0.0874525	0.0152091
30	MW484930 Pauciconfibula trachini ex Trachinus radiatus Algeria	0.228137	0.239544	0.212928	0.212928	0.224335	0.231939	0.243346	0.243346	0.239544	0.228137	0.228137	0.250951	0.26616	0.239544	0.243346	0.250951	0.239544	0.231939	0.220532	0.212928	0.212928	0.220532	0.193916	0.193916	0.193916	0.0874525	0.0874525	0.0190114	0.0190114
31	MT666075 Pseudaxine trachuri	0.281369	0.285171	0.273764	0.273764	0.269962	0.258555	0.262357	0.277567	0.273764	0.285171	0.285171	0.273764	0.273764	0.258555	0.258555	0.258555	0.277567	0.273764	0.269962	0.26616	0.26616	0.269962	0.262357	0.262357	0.262357	0.273764	0.273764	0.269962	0.273764	0.258555
32	MN192391 Allogastrocotyle bivaginalis	0.250951	0.269962	0.258555	0.258555	0.269962	0.258555	0.250951	0.258555	0.258555	0.26616	0.26616	0.235741	0.239544	0.228137	0.231939	0.243346	0.269962	0.269962	0.281369	0.277567	0.281369	0.285171	0.250951	0.250951	0.250951	0.285171	0.285171	0.288973	0.285171	0.285171	0.152091
